# Supplementary material for: Pharmacogenomic markers of glucocorticoid response in congenital adrenal hyperplasia
Source: PLoS One. 2022 Dec 20;17(12):e0279298. doi: 10.1371/journal.pone.0279298 (PMC9767328; doi:10.1371/journal.pone.0279298)
Supplement: S1 Data — (XLSX) [file pone.0279298.s001.xlsx]

## Sheet: Planilha1
Bcl+Tht/W (7+8) 93%	W/W (8+8) 100%	Bcl+Tht/Bcl (7+9) 100%	Tht+9B/Bcl (1+9) 87%	9B+Tht/W (1+8) 100%	9B+23EK/Bcl+Tht (1+7) 99%	9B+Tht/9B+23EK+Tht (1+10) 100%	Bcl+Tht/Bcl+Tht (7+7) 100%	W/Bcl (8+9) 100%	9B+BcL+Tht/Bcl+Tht (2+7) 100%	Bcl/Bcl (9+9) 100%	Tht/W (6+8) 100%	Tht/9B+23EK+Tht (6+10) 100%	N363S/W (4+8) 100%	Bcl/9B+23EK+Tht (9+10) 100%	W/9B+23EK+Tht (8+10) 100%
1	2	4	6	8	14	15	16	18	27	42	43	83	85	92	96
3	5	26	9	10	24	98		22		97	51
7	13	45	23	12	69			32			63
11	29	84	58	19				57			70
17	30		76	20				60			90
25	31			21				75
28	36			34				80
33	37			35				81
44	38			39				93
48	40			46				94
64	41			47
66	52			49
77	53			50
87	55			54
89	56			72
95	59			79
100	61			88
101	62
102	65
	67
	68
	71
	73
	74
	78
	82
	86
	91
	99
